# Supplementary material for: Unexpected Slow Kinetics of Poly(Methacrylic Acid) Phase Separation in the Semi-Dilute Regime
Source: Polymers (Basel). 2022 Nov 3;14(21):4708. doi: 10.3390/polym14214708 (PMC9654023; doi:10.3390/polym14214708)
Supplement: Supplementary file 1 [file polymers-14-04708-s001.zip]

Archive with 1 entries (1 files):
- polymers-1968604-supplementary.pdf
